# Supplementary material for: Antimicrobial Resistance in Rapidly Growing Nontuberculous Mycobacteria among Domestic and Wild Animals Emphasizing the Zoonotic Potential
Source: Microorganisms. 2023 Oct 9;11(10):2520. doi: 10.3390/microorganisms11102520 (PMC10609087; doi:10.3390/microorganisms11102520)
Supplement: Supplementary file 1 [file microorganisms-11-02520-s001.zip]

Archive with 1 entries (1 files):
- microorganisms-2611464-supplementary-done.pdf
